# Supplementary material for: Comparative Study of Physicochemical Properties of Alginate Composite Hydrogels Prepared by the Physical Blending and Electrostatic Assembly Methods
Source: Gels. 2022 Dec 5;8(12):799. doi: 10.3390/gels8120799 (PMC9777933; doi:10.3390/gels8120799)
Supplement: Supplementary file 1 [file gels-08-00799-s001.zip]

Archive with 1 entries (1 files):
- gels-2028905-supplementary.pdf
